# Supplementary material for: Construction of a Nomogram to Predict Overall Survival in Patients with Early-Onset Hepatocellular Carcinoma: A Retrospective Cohort Study
Source: Cancers (Basel). 2023 Nov 7;15(22):5310. doi: 10.3390/cancers15225310 (PMC10670167; doi:10.3390/cancers15225310)
Supplement: Supplementary file 1 [file cancers-15-05310-s001.zip]

Archive with 1 entries (1 files):
- cancers-2696375-supplementary.pdf
